# Supplementary material for: Investigation of Nano-Bio Interactions within a Pancreatic Tumor Microenvironment for the Advancement of Nanomedicine in Cancer Treatment
Source: Curr Oncol. 2021 May 24;28(3):1962–79. doi: 10.3390/curroncol28030183 (PMC8161808; doi:10.3390/curroncol28030183)
Supplement: Supplementary file 1 [file curroncol-28-00183-s001.zip]

Archive with 1 entries (1 files):
- curroncol-1193855-supplementary.pdf
